# Supplementary material for: Perioperative Management and Outcomes after Endovascular Mechanical Thrombectomy in Patients with Submassive (Intermediate-Risk) Pulmonary Embolism: A Retrospective Observational Cohort Study
Source: Healthcare (Basel). 2024 Aug 27;12(17):1714. doi: 10.3390/healthcare12171714 (PMC11395241; doi:10.3390/healthcare12171714)
Supplement: Supplementary file 1 [file healthcare-12-01714-s001.zip]

Archive with 1 entries (1 files):
- healthcare-3124737-supplementary.pdf
